# Supplementary material for: Dengue Envelope Protein as a Cytotoxic Factor Inducing Hemorrhage and Endothelial Cell Death in Mice
Source: Int J Mol Sci. 2024 Oct 9;25(19):10858. doi: 10.3390/ijms251910858 (PMC11476790; doi:10.3390/ijms251910858)
Supplement: Supplementary file 1 [file ijms-25-10858-s001.zip]

Archive with 1 entries (1 files):
- ijms-3230632-supplementary.pdf
